# Supplementary material for: Cloning and functional verification of the CmHSP17.9 gene from chrysanthemum
Source: PLoS One. 2024 May 8;19(5):e0301721. doi: 10.1371/journal.pone.0301721 (PMC11078346; doi:10.1371/journal.pone.0301721)
Supplement: S1 Table — (XLSX) [file pone.0301721.s001.xlsx]

## Sheet: Sheet1
supplementary table 1: Primers for gene amplification.
Primer name	Primer sequence (5’-3’)	Purpose
HSP17.9-F	ATGGATATAAGTACTTTGATG	CmHSP17.9 gene fragment amplification
HSP17.9-R	TCAAGCAACCTGAACTTGAATC
