# Supplementary material for: Cloning and functional verification of the CmHSP17.9 gene from chrysanthemum
Source: PLoS One. 2024 May 8;19(5):e0301721. doi: 10.1371/journal.pone.0301721 (PMC11078346; doi:10.1371/journal.pone.0301721)
Supplement: S2 Table — (XLSX) [file pone.0301721.s002.xlsx]

## Sheet: Sheet1
supplementary table 2: Primers for the identification of positive strains.
Primer name	Primer sequence (5’-3’)	Purpose
35s	GACGCACAATCCCACTATCC	Positive identification of CmHSP17.9-1 transgenic strains
HSP17.9-1-R	TCAAGCAACCTGAACTTGAATC
35s	GACGCACAATCCCACTATCC	Positive identification of CmHSP17.9-2 transgenic strains
HSP17.9-2-R	TGGGGATCCCTCGAGTCTAGATC
