# Supplementary material for: Cloning and functional verification of the CmHSP17.9 gene from chrysanthemum
Source: PLoS One. 2024 May 8;19(5):e0301721. doi: 10.1371/journal.pone.0301721 (PMC11078346; doi:10.1371/journal.pone.0301721)
Supplement: S3 Table — (XLSX) [file pone.0301721.s003.xlsx]

## Sheet: Sheet1
supplementary table 3: Primers for qRT-PCR reaction.
Primer name	Primer sequence (5’-3’)	Purpose
Actin -F	CCATTCAAGCGACAGACTCA	Internal reference gene
Actin -R	TTTTGGTATCTGGTCCTGGAG
q-HSP17.9-1-F	TTGATGGGCTTAGACTCACCTTT	CmHSP17.9-1 qRT-PCR specific primer
q-HSP17.9-1-R	GTGTTGCTGCCATTGCTCTTG
q-HSP17.9-2-F	CAAGAGCAATGGCAGCAACA	CmHSP17.9-2 qRT-PCR specific primer
q-HSP17.9-2-R	CAACCCAGGCATGTCCACAA
