# Supplementary material for: Cloning and functional verification of the CmHSP17.9 gene from chrysanthemum
Source: PLoS One. 2024 May 8;19(5):e0301721. doi: 10.1371/journal.pone.0301721 (PMC11078346; doi:10.1371/journal.pone.0301721)
Supplement: S4 Table — (XLSX) [file pone.0301721.s004.xlsx]

## Sheet: Sheet1
supplementary table 4: GFP fusion protein expression vector primer
Primer name	Primer sequence (5’-3’)	Purpose
HS-HSP17.9-F（1）	ATGGATATAAGTACTTTGA	Vector of subcellular localization in tobacco leaf
HS-HSP17.9-R（1）	ACAAGCAACCTGAACTTGAA
HS-HSP17.9-F（2）	TCATTTGGAGAGAACACGGG	Vector of subcellular localization in tobacco protoplast
HS-HSP17.9-R（2）	TCGCCGTCGAGCTCCACGAGG
